# Supplementary material for: Trends and determinants of clustering for non-communicable disease risk factors in women of reproductive age in Nepal
Source: PLoS One. 2024 Oct 2;19(10):e0309322. doi: 10.1371/journal.pone.0309322 (PMC11446422; doi:10.1371/journal.pone.0309322)
Supplement: S1 Data — (DO) [file pone.0309322.s002.do]

**********************************************
**********************************************
****************
**Patterns of Non-Communicable Disease Risk Factor Clustering Among Women of Reproductive Age in Nepal
**Author : Barun Kumar Singh, Shiva Raj Mishra, Resham B Khatri
**
clear all
set more off
set maxvar 10000

* Specify a workspace
cd "/Users/barunkumarsingh/Documents/DHS datasets/KR IR PR"
* prepare the pr file; keep only the household-level variables
use "NPPR81FL.DTA", clear
* Reduce to eligible women
des hv117 //keeping eligible women for interview
keep if hv117==1
gen cluster=hv001
gen hh=hv002
gen line=hvidx
save prtemp.dta, replace
use "NPIR81FL.dta", clear
gen cluster=v001
gen hh=v002
gen line=v003
merge 1:1 cluster hh line using prtemp.dta
* Some women were eligible but were not interviewed (nonresponse cases); drop them
tab _merge
keep if _merge==3
drop _merge 

****************************************
gen wt=v005/1000000
svyset [pw=wt], psu (v001) strata (v023) singleunit(center)

******************
**code from BD DHS user forum
*****************
**v445: continuous variable BMI
**v213: currently pregnant 
**b19_01: 

*****BMI category
summ v445 //BMI measured among 7354 women , lets drop the women who were not measured BMI
summ v463a
tab v463a, missing
codebook v445
drop if v445==. 
drop if v445== .a
drop if v445==9998  //
codebook v445, detail

summ v445, detail //now we move ahead with 7352 reproductive age women
gen bmi=v445/100  
summ bmi if v213==0 & b19_01>1 [aw=wt], detail
hist bmi
codebook bmi
gen bmi_cat=.
replace bmi_cat=1 if bmi<18.5
replace bmi_cat=2 if bmi>=18.5 & bmi<25
replace bmi_cat=3 if bmi>=25 & bmi<30
replace bmi_cat=4 if bmi>=30 & bmi<50
label define bmi_cat 1"Underweight" 2"Normal" 3"Overweight" 4"Obese"
label values bmi_cat bmi_cat
tab bmi_cat
tab bmi_cat [iweight=v005/1000000]
tab bmi_cat if v012>=15 & v213==0 & b19_01>1 [iweight=v005/1000000]  
codebook bmi_cat
recode bmi_cat 1 2 =0 3 4=1,gen(bmi_cat1)
tab bmi_cat1 [iweight=v005/1000000]
tab bmi_cat1 if v012>=15 & v213==0 & b19_01>1 [iweight=v005/1000000] 
*******
*smoking variable v463a
******
br v003 v455 v445 v013 bmi v463a v012 v151
tab v463a
tab v463a 
des v445
tab v463a if v012>=15 & v213==0 & b19_01>1 [iweight=v005/1000000]

tab v213
**************
summ wbp24, detail  //66-240
graph box wbp24
summ wbp25, detail //41-131
graph box wbp25
gen bp_group=.
replace bp_group = 1 if (wbp24 < 120) | (wbp25 < 80)
replace bp_group = 2 if (inrange(wbp24, 120, 139)) | (inrange(wbp25, 80, 89))
replace bp_group = 3 if (wbp24 >= 140) | (wbp25 >=90)
replace bp_group = . if wbp24 == . | wbp25 == .
label define bp_group  1  "Normal"   2   "Pre-Hypertension" 3  "Hypertension"     
label values bp_group bp_group
tab bp_group, missing
tab bp_group[iweight=v005/1000000] //3980 measured 
tab bp_group if v213==0 & b19_01>1 [iweight=v005/1000000] //after excluding pregnant and post partum mother 
tab bp_group //3970
tab bp_group if v213==0 & b19_01>1 //3749

//////////////
*********
*These included the respondents' ages (15–29, 30–39, and 40–49 years), education (no education, primary, secondary, and higher-level), marital status (married, never married, and widowed/divorced), residence (rural, urban), provinces (koshi, Madhesh, bagmati, Gandaki, Lumbini, Karnali, and sudurpaschim), occupational status (not working, service, agriculture/self-employed, and manual), wealth index (poorest, poorer, middle, richer and richest). 
*Geographic characteristics
*Ecological zone, Place of residence, Province
*******************
rename v025 residence
tab residence 
*******************
rename v101 province
*******************
rename secoreg ecoregion
*******************
recode hv045c 2=1 3=2 4=3 1 6=4, gen(language)
label variable language "native language of respondents"
label define languagelabel 1 "Nepali" 2 "Maithali" 3 "Bhojpuri" 4 "Others"
label values language languagelabel
svy: tab language
*******************
rename v501 marital_status
codebook marital_status
recode marital_status 0=0 1/2=1 3/5=2, gen(marstatus) 
label variable marstatus "Marital status in 3 categories"
label define marstatuslabel 0 "Never Married" 1 "Married or Living togather" 2 "Widow/Divorced/Separated"
label values marstatus marstatuslabel
svy: tab marstatus
******************
rename v717 occupation_status
recode occupation_status 0=0 1/3=1 4=2 8 9 96=3, gen(occup_status)
label variable occup_status "Occupational Status in 4 Categories"
label define occup_statuslabel 0 "Not Working" 1 "Services" 2 "Agriculture-Self emplyed" 3"Manual"
label values occup_status occup_statuslabel

*women's education
******************
recode v149 (0=0 "No education") (1 2=1 "Primary") (3=2 "some secondary") (4 5=3 "SLC and above"), gen (women_edu) //incomplete and complete primary as primary, inomplete secondary as some secondary, complete seconday and higher as SLC and above
*********************************
**women's age
********************************
summ v012 if v213==0 & b19_01>1 [aw=wt]
summ v012
recode v012 (15/29=1 "15-29 yrs")(30/39=2 "30-39 yrs") (40/49=3 "40-29"), gen(women_age)
*********************************
**Caste/ethnicity
*********************************
recode v131 (1=1 "Brahmin Hill") (2=2 "Chhetri Hill")(3 4 96=3 "Terai Caste") (5 6=4 "Dalit") (7 8 =5 "Hill Janajati") (9 = 6 "Terai Janajati") (10=7 "Muslim"), gen(caste)
*************************************************
**Household wealth quintile
*************************************************
rename v190 wealth_quintile
************************************************
svy:tab residence if v213==0 & b19_01>1, percent obs 
svy:tab ecoregion if v213==0 & b19_01>1, percent obs
svy:tab language if v213==0 & b19_01>1, percent obs
svy:tab marstatus if v213==0 & b19_01>1, percent obs
svy:tab occupation_status if v213==0 & b19_01>1, percent obs
svy: tab occup_status if v213==0 & b19_01>1, percent obs
svy: tab women_edu if v213==0 & b19_01>1, percent obs
svy: tab women_age if v213==0 & b19_01>1, percent obs
svy: tab caste if v213==0 & b19_01>1, percent obs
svy: tab wealth_quintile if v213==0 & b19_01>1, percent obs
svy: tab province if v213==0 & b19_01>1, percent obs
svy: tab v463a if v213==0 & b19_01>1, per ci
svy: tab v463a if v213==0 & b19_01>1, count
svy: tab bmi_cat1 if v213==0 & b19_01>1, per ci
tabstat v012 [aw=wt]if v213==0 & b19_01>1, stat(mean sd) 
tabstat bmi [aw=wt]if v213==0 & b19_01>1, stat(mean sd) 


*******
preserve

drop if bp_group==.     //unweighted 3382(without bp) droppeded

gen bpmed=. 
replace bpmed=0 if wbp19==0
replace bpmed=1 if wbp19==1
label define YN 0 "No" 1 "Yes"
label val bpmed YN
tab bpmed

gen hypert_w=. 
replace hypert_w=0 if bp_group == 1 | bp_group==2 
replace hypert_w=1 if (bp_group==3 | bpmed==1)
label val hypert_w YN
codebook hypert_w
svy: tab hypert_w, per
svy: tab hypert_w, count
tab hypert_w if v213==0 & b19_01>1   [iweight=v005/1000000]
tab hypert_w if v213==0 & b19_01>1   

tab hypert_w if bmi_cat~=. & v012>=15 & v213==0 & b19_01>1   [iweight=v005/1000000], missing
tab hypert_w if v213==0 & b19_01>1    


//weighted 3765, unweigted 3970
**********************************
***hypertension among women variable will cover both hypertension detected through measurement and normal person taking medicine to control
gen riskfactors=.    
replace riskfactors=hypert_w + v463a+ bmi_cat1 
gen risk_factors=.
replace risk_factors=0 if riskfactors==0
replace risk_factors=1 if riskfactors==1
replace risk_factors=2 if riskfactors==2
replace risk_factors=3 if riskfactors==3
label var risk_factors "NCD Risk Factors"
label define risk_factors 0 "No Risk Factor" 1 "One Risk Factor" 2"Two Risk Factors" 3 "All Three Risk Factors"
label values risk_factors risk_factors
tab risk_factors, mi
tab risk_factors if v213==0 & b19_01>1   [iweight=v005/1000000], missing

tab risk_factors if v213==0 & b19_01>1 
***********
svy: tab women_age risk_factors, count
svy: tab risk_factors, per
svy: tab hypert_w if v213==0 & b19_01>1, per ci
svy: tab v463a if v213==0 & b19_01>1, count

**Outcome 3: Hypertension
poisson hypert_w i.residence if v213==0 & b19_01>1 [iweight=v005/1000000], vce(robust) irr base
poisson hypert_w i.ecoregion if v213==0 & b19_01>1 [iweight=v005/1000000], vce(robust) irr base
poisson hypert_w i.province if v213==0 & b19_01>1 [iweight=v005/1000000], vce(robust) irr base
poisson hypert_w i.language if v213==0 & b19_01>1 [iweight=v005/1000000], vce(robust) irr base
poisson hypert_w i.marstatus if v213==0 & b19_01>1 [iweight=v005/1000000], vce(robust) irr base
poisson hypert_w i.occup_status if v213==0 & b19_01>1 [iweight=v005/1000000], vce(robust) irr base
poisson hypert_w i.women_edu if v213==0 & b19_01>1 [iweight=v005/1000000], vce(robust) irr base
poisson hypert_w i.women_age if v213==0 & b19_01>1 [iweight=v005/1000000], vce(robust) irr base
poisson hypert_w i.caste if v213==0 & b19_01>1 [iweight=v005/1000000], vce(robust) irr
poisson hypert_w i.wealth_quintile if v213==0 & b19_01>1 [iweight=v005/1000000], vce(robust) irr

**********
**Outcome 3: Hypertension
regress hypert_w i.residence i.ecoregion  i.province i.language i.marstatus i.occup_status i.women_edu i.women_age i.caste i.wealth_quintile if v213==0 & b19_01>1 [iweight=v005/1000000], base   
estat vif  //ecoregion greater than 5 , multicollinearity

******
**multivariable poisson regression

poisson hypert_w ib2.residence ib7.province ib3.language i.marstatus i.occup_status ib4.women_edu i.women_age i.caste i.wealth_quintile if v213==0 & b19_01>1 [iweight=v005/1000000], vce(robust) irr base

outreg2 using table3_hypertension.xls, eform stats(coef ci) sideway dec(2) label(insert) alpha(0.001, 0.01, 0.05) replace


poisson risk_factors ib2.residence ib7.province i.language i.marstatus i.occup_status ib4.women_edu i.women_age i.caste i.wealth_quintile if v213==0 & b19_01>1 [iweight=v005/1000000], vce(robust) irr base

outreg2 using table4.xls, eform stats(coef ci) sideway dec(2) label(insert) alpha(0.001, 0.01, 0.05) replace


summ risk_factors if v213==0 & b19_01>1 [iweight=v005/1000000]

glm risk_factors if v213==0 & b19_01>1 [iweight=v005/1000000], fam(poisson) link(log) nolog robust eform

glm risk_factors if v213==0 & b19_01>1 [iweight=v005/1000000], fam(poisson) link(log) nolog eform

ci means risk_factors

glm risk_factors i.residence i.province ib3.language i.marstatus i.occup_status i.women_edu i.women_age i.caste i.wealth_quintile if v213==0 & b19_01>1 [iweight=v005/1000000], fam(poisson) link(log) robust nolog eform

glm risk_factors i.residence i.province i.language i.marstatus i.occup_status i.women_edu i.women_age i.caste i.wealth_quintile if v213==0 & b19_01>1 [iweight=v005/1000000], fam(poisson) link(log) nolog eform

testparm i.province
testparm i.language
testparm i.occup_status
testparm i.women_edu
testparm i.caste

tabstat risk_factors [aw=wt] if v213==0 & b19_01>1 ,by(residence) stats(n mean sd min max)

tabstat risk_factors [aw=wt] if v213==0 & b19_01>1 ,by(province) stats(n mean sd min max)

tabstat risk_factors [aw=wt] if v213==0 & b19_01>1 ,by(language) stats(n mean sd min max)

tabstat risk_factors [aw=wt] if v213==0 & b19_01>1 ,by(occup_status) stats(n mean sd min max)

tabstat risk_factors [aw=wt] if v213==0 & b19_01>1 ,by(women_edu) stats(n mean sd min max)

tabstat risk_factors [aw=wt] if v213==0 & b19_01>1 ,by(women_age) stats(n mean sd min max)

tabstat risk_factors [aw=wt] if v213==0 & b19_01>1 ,by(caste) stats(n mean sd min max)

tabstat risk_factors [aw=wt] if v213==0 & b19_01>1 ,by(wealth_quintile) stats(n mean sd min max)


table residence [aw=wt] if v213==0 & b19_01>1, ///
        statistic(mean risk_factors) ///
        statistic(sd risk_factors) ///
        name(t19)
		
table ecoregion [aw=wt] if v213==0 & b19_01>1, ///
        statistic(mean risk_factors) ///
        statistic(sd risk_factors) ///
        name(t20)

table province [aw=wt] if v213==0 & b19_01>1, ///
        statistic(mean risk_factors) ///
        statistic(sd risk_factors) ///
        name(t21)
		
table language [aw=wt] if v213==0 & b19_01>1, ///
        statistic(mean risk_factors) ///
        statistic(sd risk_factors) ///
        name(t22)	
		
table marstatus [aw=wt] if v213==0 & b19_01>1, ///
        statistic(mean risk_factors) ///
        statistic(sd risk_factors) ///
        name(t23)	

table occup_status [aw=wt] if v213==0 & b19_01>1, ///
        statistic(mean risk_factors) ///
        statistic(sd risk_factors) ///
        name(t24)

table women_edu [aw=wt] if v213==0 & b19_01>1, ///
        statistic(mean risk_factors) ///
        statistic(sd risk_factors) ///
        name(t25)
		
table women_age [aw=wt] if v213==0 & b19_01>1, ///
        statistic(mean risk_factors) ///
        statistic(sd risk_factors) ///
        name(t26)	

table caste [aw=wt] if v213==0 & b19_01>1, ///
        statistic(mean risk_factors) ///
        statistic(sd risk_factors) ///
        name(t27)
		
table wealth_quintile [aw=wt] if v213==0 & b19_01>1, ///
        statistic(mean risk_factors) ///
        statistic(sd risk_factors) ///
        name(t28)

		
collect combine all2 = t19 t20 t21 t22 t23 t24 t25 t26 t27 t28

collect label values result sd "SD", modify

collect layout (residence ecoregion province language marstatus occup_status women_edu women_age caste wealth_quintile) (var#result)


restore

*********

**Modified Poisson regression for Smoking and BMI as outcome
*Outcome 1: Ovebesity
poisson bmi_cat1 i.residence if v213==0 & b19_01>1 [iweight=v005/1000000], vce(robust) irr base
poisson bmi_cat1 i.ecoregion if v213==0 & b19_01>1 [iweight=v005/1000000], vce(robust) irr base
poisson bmi_cat1 i.province if v213==0 & b19_01>1 [iweight=v005/1000000], vce(robust) irr base
poisson bmi_cat1 i.language if v213==0 & b19_01>1 [iweight=v005/1000000], vce(robust) irr base
poisson bmi_cat1 i.marstatus if v213==0 & b19_01>1 [iweight=v005/1000000], vce(robust) irr base
poisson bmi_cat1 i.occup_status if v213==0 & b19_01>1 [iweight=v005/1000000], vce(robust) irr base
poisson bmi_cat1 i.women_edu if v213==0 & b19_01>1 [iweight=v005/1000000], vce(robust) irr base
poisson bmi_cat1 i.women_age if v213==0 & b19_01>1 [iweight=v005/1000000], vce(robust) irr base
poisson bmi_cat1 i.caste if v213==0 & b19_01>1 [iweight=v005/1000000], vce(robust) irr
poisson bmi_cat1 i.wealth_quintile if v213==0 & b19_01>1 [iweight=v005/1000000], vce(robust) irr

**********
**Outcome 1: Ovebesity
regress bmi_cat1 i.residence  i.province i.language i.marstatus i.occup_status i.women_edu i.women_age i.caste i.wealth_quintile if v213==0 & b19_01>1 [iweight=v005/1000000], base   
estat vif  //ecoregion greater than 5 , multicollinearity

******
**multivariable poisson regression

poisson bmi_cat1 ib2.residence ib7.province ib3.language i.marstatus i.occup_status ib4.women_edu i.women_age i.caste i.wealth_quintile if v213==0 & b19_01>1 [iweight=v005/1000000], vce(robust) irr base

outreg2 using table3_bmi.xls, eform stats(coef ci) sideway dec(2) label(insert) alpha(0.001, 0.01, 0.05) replace


glm bmi_cat1 i.residence i.province i.language i.marstatus i.occup_status i.women_edu i.women_age i.caste i.wealth_quintile if v213==0 & b19_01>1 [iweight=v005/1000000], fam(poisson) link(log) robust nolog eform

glm bmi_cat1 i.residence i.province i.language i.marstatus i.occup_status i.women_edu i.women_age i.caste i.wealth_quintile if v213==0 & b19_01>1 [iweight=v005/1000000], fam(poisson) link(log) nolog eform


************
*Outcome 2: Smoking as Outcome
***********
poisson v463a i.residence if v213==0 & b19_01>1 [iweight=v005/1000000], vce(robust) irr base
poisson v463a i.ecoregion if v213==0 & b19_01>1 [iweight=v005/1000000], vce(robust) irr base
poisson v463a i.province if v213==0 & b19_01>1 [iweight=v005/1000000], vce(robust) irr base
poisson v463a i.language if v213==0 & b19_01>1 [iweight=v005/1000000], vce(robust) irr base
poisson v463a i.marstatus if v213==0 & b19_01>1 [iweight=v005/1000000], vce(robust) irr base
poisson v463a i.occup_status if v213==0 & b19_01>1 [iweight=v005/1000000], vce(robust) irr base
poisson v463a i.women_edu if v213==0 & b19_01>1 [iweight=v005/1000000], vce(robust) irr base
poisson v463a i.women_age if v213==0 & b19_01>1 [iweight=v005/1000000], vce(robust) irr base
poisson v463a i.caste if v213==0 & b19_01>1 [iweight=v005/1000000], vce(robust) irr
poisson v463a i.wealth_quintile if v213==0 & b19_01>1 [iweight=v005/1000000], vce(robust) irr

****
*checking multicollinearity
regress v463a i.residence  i.province i.language i.marstatus i.occup_status i.women_edu i.women_age i.caste i.wealth_quintile if v213==0 & b19_01>1 [iweight=v005/1000000], base  
estat vif //drop ecological zone
poisson v463a ib2.residence ib7.province ib3.language i.marstatus i.occup_status ib4.women_edu i.women_age i.caste i.wealth_quintile if v213==0 & b19_01>1 [iweight=v005/1000000], vce(robust) irr base

outreg2 using table3_smoking.xls, eform stats(coef ci) sideway dec(2) label(insert) alpha(0.001, 0.01, 0.05) replace


glm v463a i.residence i.province i.language i.marstatus i.occup_status i.women_edu i.women_age i.caste i.wealth_quintile if v213==0 & b19_01>1 [iweight=v005/1000000], fam(poisson) link(log) robust nolog eform

poisson v463a ib2.residence ib1.province ib3.language i.marstatus i.occup_status ib4.women_edu i.women_age i.caste i.wealth_quintile if v213==0 & b19_01>1 [iweight=v005/1000000],  irr base


***************
*descriptive table
**************
dtable i.residence i.ecoregion i.province i.language i.marstatus i.occup_status i.women_edu i.women_age i.caste i.wealth_quintile if v213==0 & b19_01>1 [iweight=wt] , export(table1i_2022a.xls), 
      
dtable i.residence i.ecoregion i.province i.language i.marstatus i.occup_status i.women_edu i.women_age i.caste i.wealth_quintile if v213==0 & b19_01>1, export(table25j_2022_unweighted.xls) 
************
**current smoking vs descriptive variables
************
tabout residence ecoregion province language marstatus occup_status women_edu women_age caste wealth_quintile v463a if v213==0 & b19_01>1 using smoking_sociodemographic.xls [iweight=wt], replace c(row ci) stats(chi2) svy nwt(wt)sebnone per pop

tabout residence ecoregion province language marstatus occup_status women_edu women_age caste wealth_quintile bmi_cat1 if v213==0 & b19_01>1 using bmi_sociodemographic.xls [iweight=wt], replace c(row ci) stats(chi2) svy nwt(wt)sebnone per pop


tabout residence ecoregion province language marstatus occup_status women_edu women_age caste wealth_quintile hypert_w if v213==0 & b19_01>1 using hyperten_sociodemographic.xls [iweight=wt], replace c(row ci) stats(chi2) svy nwt(wt)sebnone per pop


************
*independent sample z(wald) test comparing difference in prevalance of NCD risk factors between 2016 and 2022 
************
**smoking trend among reproductive age women (2022 vs 2016)
prtesti 1183 0.036 1027 0.033 //koshi p=0.7004
prtesti 1356 0.006 1173 0.023 //Madhesh p<0.001
prtesti 1494 0.062 1351 0.084 //Bagmati p<0.05
prtesti 667 0.026 606 0.061  //Gandaki p<0.01
prtesti 1259 0.046 1029 0.033 //Lumbini p=0.1151
prtesti 421 0.091 348 0.141 //Karnali p<0.001
prtesti 600 0.042 535 0.108 // Sudurpaschim p<0.05
prtesti 6980 0.0386 6069 0.0601 //national  p<0.001

**significant changes(decline) in smoking among all province except Koshi and lumbini
**
*Overweight and ovesity trend among reproductive age women(2022 vs 2016)

prtesti 1183 0.283 1027 0.274  //koshi p=0.63
prtesti 1356 0.185 1173 0.108 //madhesh  p<0.001
prtesti 1494 0.443 1351 0.348 //bagmati p<0.001
prtesti 667 0.403 606 0.316 //gandaki p<0.001
prtesti 1259 0.282 1029 0.185 //lumbini p<0.001
prtesti 421 0.188 348 0.103 //karnali p<0.001
prtesti 600 0.147 535 0.09  //sudurpaschim p<0.01
prtesti 6980 0.2902 6069 0.2215 //national p<0.001
**significant increase in ovebesity among all province except koshi

**Hypertension
**
prtesti 640 0.134 1027 0.065 //p<0.001
prtesti 743 0.055 1173 0.043 //p=0.22 madhesh 
prtesti 812 0.116 1351 0.049 //p<0.001
prtesti 359 0.12 606 0.065 //p<0.01
prtesti 652 0.087 1029 0.052 //p<0.01
prtesti 226 0.082 348 0.048 //p=0.097 karnali
prtesti 332 0.063 534 0.031 //p<0.05
prtesti 3764 0.0957 6068 0.0509 //p<0.001
**hypertension increased significnantly in all province except in karnali and madhesh province 


*********************************
**Analysis from 2016 NDHS
*********************************

clear all
set more off
set maxvar 10000

* Specify a workspace
cd "//Users/barunkumarsingh/Documents/DHS datasets/NP_2016_data sets/NPPR7HDT"
* prepare the pr file; keep only the household-level variables
use "NPPR7HFL.DTA", clear
* Reduce to eligible women
des hv117 //keeping eligible women for interview
keep if hv117== 1  //35,975 observations deleted
gen cluster=hv001
gen hh=hv002
gen line=hvidx
save prtemp.dta, replace
use "NPIR7HFL.dta", clear
gen cluster=v001
gen hh=v002
gen line=v003
merge 1:1 cluster hh line using prtemp.dta
* Some women were eligible but were not interviewed (nonresponse cases); drop them
tab _merge
keep if _merge==3
drop _merge //total 12862

****************************************
gen wt=v005/1000000
svyset [pw=wt], psu (v001) strata (v023) singleunit(center)

******************
**code from BD DHS user forum
*****************
**v445: continuous variable BMI
**v213: currently pregnant 
**b19_01: 

*****BMI category
summ v445, detail //total unweighted 12862 eligible
codebook v445 //6405 missing
gen bmi=v445/100 // bmi information of unweighted 6457 women
drop if v445==. //6405 dropped
gen bmi_cat=.
replace bmi_cat=1 if bmi<18.5
replace bmi_cat=2 if bmi>=18.5 & bmi<25
replace bmi_cat=3 if bmi>=25 & bmi<30
replace bmi_cat=4 if bmi>=30 & bmi<50
label define bmi_cat 1"Underweight" 2"Normal" 3"Overweight" 4"Obese"
label values bmi_cat bmi_cat
tab bmi_cat //unweighted 6457
tab bmi_cat [iweight=v005/1000000]  //weighted 6443 women measured BMI
tab bmi_cat

tab bmi_cat if v213==0 & b19_01>1 [iweight=v005/1000000]  //374 measured BMI women were either pregnant or recently delivered women
codebook bmi_cat
recode bmi_cat 1 2 =0 3 4=1,gen(bmi_cat1)
tab bmi_cat1 [iweight=v005/1000000]
tab bmi_cat1 if v213==0 & b19_01>1 [iweight=v005/1000000]  //weighted women 6069
tab bmi_cat1
tab bmi_cat1 if v213==0 & b19_01>1
*******

*******
*smoking variable v463a
******
br v003 v455 v445 v013 bmi v463a v012 v151
tab v463a, missing
tab v463a 
des v445
tab v463a if bmi_cat~=. & v012>=15 & v213==0 & b19_01>1 [iweight=v005/1000000] //6069
tab v463a if bmi_cat~=. & v012>=15 & v213==0 & b19_01>1
tab v463a if bmi_cat~=. & v012>=15 & v213==0 

**************
**shbpsw: systolic blood pressure variable measured in 6464 (unweighted women)
**shbpdw: diastolic blood pressure variable 
des shbpsw //6464 observations
des shbpdw //6464 observations
codebook shbpsw //3 missing
codebook shbpdw //3 missing
gen bp_group=.
replace bp_group = 1 if (shbpsw < 120) | (shbpdw < 80) //5503 out of 6464 normal
replace bp_group = 2 if (inrange(shbpsw, 120, 139)) | (inrange(shbpdw, 80, 89)) //1794 prehypertension women
replace bp_group = 3 if (shbpsw >= 140) & (shbpdw >=90)
replace bp_group = . if shbpsw == . & shbpdw == .
label define bp_group  1  "Normal"   2   "Pre-Hypertension" 3  "Hypertension"     
label values bp_group bp_group
tab bp_group if v213==0 & b19_01>1 [iweight=v005/1000000], missing  // 3 missing
tab bp_group   //

preserve

drop if bp_group==. 
gen bpmed=. 
replace bpmed=0 if shb222==0
replace bpmed=1 if shb222 ==1
label define YN 0 "No" 1 "Yes"
label val bpmed YN
tab bpmed

gen hypert_w=. 
replace hypert_w=0 if bp_group == 1 | bp_group==2 
replace hypert_w=1 if (bp_group==3 | bpmed==1)
label val hypert_w YN
codebook hypert_w
svy: tab hypert_w, per
svy: tab hypert_w, count
tab hypert_w if v213==0 & b19_01>1   [iweight=v005/1000000]
tab hypert_w if bmi_cat~=. & v012>=15 & v213==0 & b19_01>1   [iweight=v005/1000000], missing
tab hypert_w if bmi_cat~=. & v012>=15 & v213==0 & b19_01>1, missing

tab hypert_w, missing 

***hypertension among women variable will cover both hypertension detected through measurement and normal person taking medicine to control
codebook hypert_w
codebook v463a
codebook bmi_cat1

gen riskfactors=.
replace riskfactors=hypert_w + v463a+ bmi_cat1
gen risk_factors=.
replace risk_factors=0 if riskfactors==0
replace risk_factors=1 if riskfactors==1
replace risk_factors=2 if riskfactors==2
replace risk_factors=3 if riskfactors==3
label var risk_factors "NCD Risk Factors"
label define risk_factors 0 "No Risk Factor" 1 "One Risk Factor" 2"Two Risk Factors" 3 "All Three Risk Factors"
label values risk_factors risk_factors
tab risk_factors
tab risk_factors if v213==0 & b19_01>1    //unweighted 6076
tab risk_factors if v213==0 & b19_01>1   [iweight=v005/1000000] //6066
restore
*********
*These included the respondents' ages (15–29, 30–39, and 40–49 years), education (no education, primary, secondary, and higher-level), marital status (married, never married, and widowed/divorced), residence (rural, urban), provinces (koshi, Madhesh, bagmati, Gandaki, Lumbini, Karnali, and sudurpaschim), occupational status (not working, service, agriculture/self-employed, and manual), wealth index (poorest, poorer, middle, richer and richest). 

*Geographic characteristics
*Ecological zone, Place of residence, Province
*******************
rename v025 residence
tab residence 
*******************
des v101
rename v101 province
tab province
*******************
rename secoreg ecoregion
*******************
des hv045c
tab hv045c
codebook hv045c
recode hv045c 2=1 3=2 4=3 1 5=4, gen(language)
label variable language "native language of respondents"
label define languagelabl 1 "Nepali" 2 "Maithali" 3 "Bhojpuri" 4 "Others"
label values language languagelabl
tab language
*******************
rename v501 marital_status
codebook marital_status
recode marital_status 0=0 1/2=1 3/5=2, gen(marstatus) 
label variable marstatus "Marital status in 3 categories"
label define marstatuslabel 0 "Never Married" 1 "Married or Living togather" 2 "Widow/Divorced/Separated"
label values marstatus marstatuslabel
svy: tab marstatus
******************
rename v717 occupation_status
recode occupation_status 0=0 1/3=1 4=2 8 9 96=3, gen(occup_status)
label variable occup_status "Occupational Status in 4 Categories"
label define occup_statuslabel 0 "Not Working" 1 "Services" 2 "Agriculture-Self emplyed" 3"Manual"
label values occup_status occup_statuslabel

*women's education
******************
recode v149 (0=0 "No education") (1 2=1 "Primary") (3=2 "some secondary") (4 5=3 "SLC and above"), gen (women_edu) //incomplete and complete primary as primary, inomplete secondary as some secondary, complete seconday and higher as SLC and above
*********************************
**women's age
********************************
summ v012  if bmi_cat~=. & v012>=15 & v213==0 & b19_01>1, detail
recode v012 (15/29=1 "15-29 yrs")(30/39=2 "30-39 yrs") (40/49=3 "40-49"), gen(women_age)
*********************************
**Caste/ethnicity
*********************************
codebook v131, detail
des v131
tab v131
recode v131 (1=1 "Brahmin Hill") (2=2 "Chhetri Hill")(3 4 96=3 "Terai Caste") (5 6=4 "Dalit") (7 8 =5 "Hill Janajati") (9 = 6 "Terai Janajati") (10=7 "Muslim"), gen(caste)
*************************************************
**Household wealth quintile
*************************************************
rename v190 wealth_quintile
************************************************
svy:tab residence if bmi_cat~=. & v012>=15 & v213==0 & b19_01>1, percent obs 
svy:tab ecoregion if bmi_cat~=. & v012>=15 & v213==0 & b19_01>1, percent obs
svy:tab language if bmi_cat~=. & v012>=15 & v213==0 & b19_01>1, percent obs
svy:tab marstatus if bmi_cat~=. & v012>=15 & v213==0 & b19_01>1, percent obs
svy:tab occupation_status if bmi_cat~=. & v012>=15 & v213==0 & b19_01>1, percent obs
svy: tab occup_status if bmi_cat~=. & v012>=15 & v213==0 & b19_01>1, percent obs
svy: tab women_edu if bmi_cat~=. & v012>=15 & v213==0 & b19_01>1, percent obs
svy: tab women_age if bmi_cat~=. & v012>=15 & v213==0 & b19_01>1, percent obs
svy: tab caste if bmi_cat~=. & v012>=15 & v213==0 & b19_01>1, percent obs
svy: tab wealth_quintile if bmi_cat~=. & v012>=15 & v213==0 & b19_01>1, percent obs
svy: tab province if bmi_cat~=. & v012>=15 & v213==0 & b19_01>1, percent obs

***************
*descriptive table
**************
dtable i.residence i.ecoregion i.province i.language i.marstatus i.occup_status i.women_edu i.women_age i.caste i.wealth_quintile if v213==0 & b19_01>1 , export(table1g_2016a.xls)
dtable i.residence i.ecoregion i.province i.language i.marstatus i.occup_status i.women_edu i.women_age i.caste i.wealth_quintile if v213==0 & b19_01>1 [iweight=v005/1000000] , export(table1h_2016a.xls) 
      

************
**current smoking vs descriptive variables
************
tabout residence ecoregion province language marstatus occup_status women_edu women_age caste wealth_quintile v463a if bmi_cat~=. & v012>=15 & v213==0 & b19_01>1 using smoking_sociodemographic.xls [iweight=wt], replace c(row ci) stats(chi2) svy nwt(wt)sebnone per pop

tabout residence ecoregion province language marstatus occup_status women_edu women_age caste wealth_quintile bmi_cat1 if v213==0 & b19_01>1 using bmi_sociodemographic.xls [iweight=wt], replace c(row ci) stats(chi2) svy nwt(wt)sebnone per pop

****dropped 3 missing total 6067
tabout residence ecoregion province language marstatus occup_status women_edu women_age caste wealth_quintile hypert_w if bmi_cat~=. & v012>=15 & v213==0 & b19_01>1 using hyperten_sociodemographic.xls [iweight=wt], replace c(row ci) stats(chi2) svy nwt(wt)sebnone per pop
svy: tab women_age hypert_w if bmi_cat~=. & v012>=15 & v213==0 & b19_01>1


 
